# Supplementary material for: Clarifying a trophic black box: stable isotope analysis reveals unexpected dietary variation in the Peruvian anchovy Engraulis ringens
Source: PeerJ. 2019 May 15;7:e6968. doi: 10.7717/peerj.6968 (PMC6525584; doi:10.7717/peerj.6968)
Supplement: Supplemental Information 1 — This file includes a CSV file (Pizarro_et_al_fish_data.CSV) including raw d13C and d15N, and size data for the two consumer species (anchovy and jack mackerel). Also included is R code and associated data (individual fish d13C & d15N, as well as summary data (mean ± SD) for putative prey & TDFs) to replicate the estimation of consumption via the SIMMR mixing model (Folder name simmr). A second folder (Folder name tRophicPosition) includes the data and code to estimate consumer trophic position through the tRophicPosition package . [file peerj-07-6968-s001.zip › Pizarro_et_al_fish_data.csv]

Spp	Group	d13C(DF)	d15N	Mass (g)	TL (cm)
Anchovy	Anch_d15N_high	-18.7	22.8	15.48	14.5
Anchovy	Anch_d15N_high	-18.3	21.6	23.86	16.1
Anchovy	Anch_d15N_low	-17.2	17.8	19.75	15.4
Anchovy	Anch_d15N_low	-17.1	18.8	15.01	14.5
Anchovy	Anch_d15N_low	-16.4	18.4	17.23	14.3
Anchovy	Anch_d15N_low	-16.7	19.4	21.55	15.0
Anchovy	Anch_d15N_low	-16.5	19.2	20.23	15.3
Anchovy	Anch_d15N_low	-17.1	19.0	20.05	15.1
Anchovy	Anch_d15N_low	-17.5	19.7	19.75	15.0
Anchovy	Anch_d15N_low	-16.9	18.4	18.50	14.4
Anchovy	Anch_d15N_high	-17.7	21.9	24.26	15.6
Anchovy	Anch_d15N_low	-17.9	19.5	19.14	14.6
Anchovy	Anch_d15N_high	-17.4	21.7	18.08	14.5
Anchovy	Anch_d15N_low	-17.9	19.2	16.84	14.0
Anchovy	Anch_d15N_low	-16.4	18.1	20.37	15.2
Anchovy	Anch_d15N_high	-17.4	22.4	21.60	15.2
Anchovy	Anch_d15N_high	-16.6	21.2	18.02	15.1
Anchovy	Anch_d15N_low	-16.7	20.0	17.40	14.3
Anchovy	Anch_d15N_low	-16.7	18.0	16.49	13.9
Anchovy	Anch_d15N_low	-16.5	18.6	25.67	15.9
Anchovy	Anch_d15N_high	-17.4	20.2	23.51	15.7
Anchovy	Anch_d15N_low	-17.0	19.2	18.22	14.5
Anchovy	Anch_d15N_high	-16.8	22.6	19.44	14.2
Anchovy	Anch_d15N_low	-16.7	18.8	17.26	14.3
Anchovy	Anch_d15N_high	-17.6	21.6	19.07	14.8
Anchovy	Anch_d15N_low	-17.7	19.8	21.09	15.2
Anchovy	Anch_d15N_low	-16.8	18.2	13.92	13.7
Anchovy	Anch_d15N_low	-16.9	19.1	24.83	15.7
Anchovy	Anch_d15N_high	-17.0	21.4	17.14	14.0
Anchovy	Anch_d15N_low	-16.1	13.8	21.22	15.2
Jack mackerel	Jack mackerel	-17.7	21.9	45.94	18.5
Jack mackerel	Jack mackerel	-17.9	22.1	46.47	18.5
Jack mackerel	Jack mackerel	-18.0	22.1	75.32	22.0
Jack mackerel	Jack mackerel	-18.3	21.5	43.16	18.7
Jack mackerel	Jack mackerel	-18.2	22.1	52.31	19.5
Jack mackerel	Jack mackerel	-17.9	21.8	55.08	19.5
Jack mackerel	Jack mackerel	-18.4	21.8	48.59	19.5
Jack mackerel	Jack mackerel	-18.1	22.1	56.42	19.6
Jack mackerel	Jack mackerel	-18.3	22.0	60.97	20.6
Jack mackerel	Jack mackerel	-18.0	21.9	47.93	18.7
Jack mackerel	Jack mackerel	-18.0	19.8	50.03	19.5
Jack mackerel	Jack mackerel	-18.2	21.8	49.97	19.5
Jack mackerel	Jack mackerel	-18.1	22.2	65.60	21.0
Jack mackerel	Jack mackerel	-18.1	22.1	79.79	22.2
Jack mackerel	Jack mackerel	-17.6	21.5	45.71	18.5
Jack mackerel	Jack mackerel	-17.7	18.3	48.70	19.5
Jack mackerel	Jack mackerel	-18.0	21.8	45.33	19.5
Jack mackerel	Jack mackerel	-18.2	21.9	51.87	20.0
Jack mackerel	Jack mackerel	-18.0	21.8	51.54	19.0
Jack mackerel	Jack mackerel	-18.1	21.6	53.80	20.0
