# Supplementary material for: Clarifying a trophic black box: stable isotope analysis reveals unexpected dietary variation in the Peruvian anchovy Engraulis ringens
Source: PeerJ. 2019 May 15;7:e6968. doi: 10.7717/peerj.6968 (PMC6525584; doi:10.7717/peerj.6968)
Supplement: Supplemental Information 1 — This file includes a CSV file (Pizarro_et_al_fish_data.CSV) including raw d13C and d15N, and size data for the two consumer species (anchovy and jack mackerel). Also included is R code and associated data (individual fish d13C & d15N, as well as summary data (mean ± SD) for putative prey & TDFs) to replicate the estimation of consumption via the SIMMR mixing model (Folder name simmr). A second folder (Folder name tRophicPosition) includes the data and code to estimate consumer trophic position through the tRophicPosition package . [file peerj-07-6968-s001.zip › simmr/JP_concs.txt]

Neans	meand13C	sdd13C	meand15N	sdd15N
Anc_eggs	0.52	1.3	0.1	0.3
Anch_lar	0.44	5	0.09	2.4
Copepod	0.484	7.9	0.11	0.8
Euphasid	0.45	3.7	0.119	1.2
Fish_eggs	0.526	0.4	0.098	0.02
Phyto	0.21	1	0.04	1
Zoea	0.413	3.3	0.081	1.5
