# Supplementary material for: Clarifying a trophic black box: stable isotope analysis reveals unexpected dietary variation in the Peruvian anchovy Engraulis ringens
Source: PeerJ. 2019 May 15;7:e6968. doi: 10.7717/peerj.6968 (PMC6525584; doi:10.7717/peerj.6968)
Supplement: Supplemental Information 1 — This file includes a CSV file (Pizarro_et_al_fish_data.CSV) including raw d13C and d15N, and size data for the two consumer species (anchovy and jack mackerel). Also included is R code and associated data (individual fish d13C & d15N, as well as summary data (mean ± SD) for putative prey & TDFs) to replicate the estimation of consumption via the SIMMR mixing model (Folder name simmr). A second folder (Folder name tRophicPosition) includes the data and code to estimate consumer trophic position through the tRophicPosition package . [file peerj-07-6968-s001.zip › simmr/JP_mix.txt]

Group	d13C	d15N
1	-18.74291743	22.813531
1	-18.32986439	21.59393662
1	-17.20460798	17.77353256
1	-17.07568561	18.81454406
1	-16.37108607	18.41449994
1	-16.65691733	19.35054132
1	-16.46995531	19.24836159
1	-17.11519455	18.958759
1	-17.46694034	19.68095879
1	-16.92085253	18.44153455
1	-17.650787	21.90768121
1	-17.91799803	19.53644575
1	-17.36337996	21.69192269
1	-17.87690502	19.15468107
1	-16.41524461	18.13635957
1	-17.42642312	22.36590902
1	-16.55142199	21.22204725
1	-16.65543424	19.95729962
1	-16.71446179	18.04641517
1	-16.46979368	18.55797036
1	-17.40477534	20.18804435
1	-16.98170876	19.15169915
1	-16.79315909	22.63134716
1	-16.69813132	18.81997936
1	-17.60095488	21.60559354
1	-17.67207478	19.8178353
1	-16.75996992	18.24914338
1	-16.85948829	19.11312894
1	-16.95066678	21.42083752
1	-16.09053086	13.84588076
2	-18.74291743	22.813531
2	-18.32986439	21.59393662
2	-17.650787	21.90768121
2	-17.36337996	21.69192269
2	-17.42642312	22.36590902
2	-16.55142199	21.22204725
2	-17.40477534	20.18804435
2	-16.79315909	22.63134716
2	-17.60095488	21.60559354
2	-16.95066678	21.42083752
3	-17.20460798	17.77353256
3	-17.07568561	18.81454406
3	-16.37108607	18.41449994
3	-16.65691733	19.35054132
3	-16.46995531	19.24836159
3	-17.11519455	18.958759
3	-17.46694034	19.68095879
3	-16.92085253	18.44153455
3	-17.91799803	19.53644575
3	-17.87690502	19.15468107
3	-16.41524461	18.13635957
3	-16.65543424	19.95729962
3	-16.71446179	18.04641517
3	-16.46979368	18.55797036
3	-16.98170876	19.15169915
3	-16.69813132	18.81997936
3	-17.67207478	19.8178353
3	-16.75996992	18.24914338
3	-16.85948829	19.11312894
3	-16.09053086	13.84588076
4	-17.66336777	21.94349846
4	-17.9389174	22.10582492
4	-17.97690049	22.14645875
4	-18.28135466	21.53958842
4	-18.15848695	22.08881749
4	-17.91143281	21.81974317
4	-18.4445508	21.82374122
4	-18.08192898	22.11597507
4	-18.29466491	22.03986707
4	-18.04617238	21.94851031
4	-18.04818565	19.80472875
4	-18.19782261	21.79753976
4	-18.11721588	22.17932898
4	-18.13023276	22.13595572
4	-17.57247655	21.46411769
4	-17.65276906	18.29242766
4	-17.97288286	21.81975459
4	-18.16190465	21.88569464
4	-18.01852148	21.75028895
4	-18.12380236	21.6076935
