# Supplementary material for: Clarifying a trophic black box: stable isotope analysis reveals unexpected dietary variation in the Peruvian anchovy Engraulis ringens
Source: PeerJ. 2019 May 15;7:e6968. doi: 10.7717/peerj.6968 (PMC6525584; doi:10.7717/peerj.6968)
Supplement: Supplemental Information 1 — This file includes a CSV file (Pizarro_et_al_fish_data.CSV) including raw d13C and d15N, and size data for the two consumer species (anchovy and jack mackerel). Also included is R code and associated data (individual fish d13C & d15N, as well as summary data (mean ± SD) for putative prey & TDFs) to replicate the estimation of consumption via the SIMMR mixing model (Folder name simmr). A second folder (Folder name tRophicPosition) includes the data and code to estimate consumer trophic position through the tRophicPosition package . [file peerj-07-6968-s001.zip › simmr/SIMMR_2017_JessicaP.R]

##Basic mixing model with simmr - Jessica fish & northern prey##
##Andrew L Jackson & Andrew C Parnell
##2017-09-16


#Housekeeping
# this line removes everything from the working memory
rm(list = ls())
#This line removes graphics
graphics.off()

setwd("C:/Users/chris/Dropbox (HarrodLab)/~research/~Uni_Antogasta/CH_folders/Supervision/Students/Jessica Pizarro/Isotopos estables_jessica/Paper 1 - foodweb/simmr")

library(ggplot2)

library(simmr)
# note that these are tab or white space delimitted files so 
# we need read.table not read.csv. I would prefer these were *.csv files
# but this is a useful example.
mix.data <- read.table("JP_mix.txt", sep = "\t", 
                       header = TRUE, stringsAsFactors = FALSE)

sources.data <- read.table("JP_sources.txt", sep = "\t",
                           header = TRUE, stringsAsFactors = FALSE)
corrections.data <- read.table("JP_TDF.txt", sep = "\t",
                           header = TRUE, stringsAsFactors = FALSE)
concentrations.data <- read.table("JP_concs.txt", sep = "\t",
                                        header = TRUE, stringsAsFactors = FALSE)


# oddly the corrections data appears to be white space delimited
# and not tab delimited
#corrections.data <- read.table("correctionsdemo.txt", sep = "",
 #                              header = TRUE, stringsAsFactors = FALSE)

# the mixtures (consumers) need to be a two column matrix
mix <- cbind(mix.data$d13, mix.data$d15)

# the groups need to be integer codes that identify each group of consumers
# and correspond to the mix data above
grp <- mix.data$Group

# the sources are split into a vector of names, and matrices of means
# and standard deviations
s_names <- sources.data$Means
s_means <- cbind(sources.data$meand13C, sources.data$meand15N)
s_sds   <- cbind(sources.data$sdd13C,   sources.data$sdd15N)

# the corrections are specified similarly but do not need a name vector
c_means <- cbind(corrections.data$meand13C, corrections.data$meand15N)
c_sds   <- cbind(corrections.data$sdd13C, corrections.data$sdd15N)

# concentrations - set to all one in this example so effectively it has 
# no effect.
#concs <- matrix(1, nrow = nrow(s_means), ncol = 2)
concs_means <- cbind(concentrations.data$meand13C, concentrations.data$meand15N)
#concs_sds   <- cbind(concentrations.data$sdd13C, concentrations.data$sd15N)


# finally create our simmr object

simmr_in = simmr_load(mixtures=mix,
                      source_names=s_names,
                      source_means=s_means,
                      source_sds=s_sds,
                      correction_means=c_means,
                      correction_sds=c_sds,
                      concentration_means = concs_means,
                      #concentration_sds = concs_sds,
                      group=grp)

#for groups

simmr_groups = simmr_load(mixtures=mix,
                      source_names=s_names,
                      source_means=s_means,
                      source_sds=s_sds,
                      correction_means=c_means,
                      correction_sds=c_sds,
                      concentration_means = concs_means,
                      group=grp)

#Plot the data
plot(simmr_in)


#Replace group with n. groups
plot(simmr_in, xlab=expression(paste(delta^13, "C (\u2030)",sep="")), 
     ylab=expression(paste(delta^15, "N (\u2030)",sep="")), 
     title='Isospace plot ', group = 2:4)

plot(simmr_groups, xlab=expression(paste(delta^13, "C (\u2030)",sep="")), 
     ylab=expression(paste(delta^15, "N (\u2030)",sep="")), 
     title='Isospace plot ', group = 2:4)


#run the model (pooled)
simmr_out <- simmr_mcmc(simmr_in)

#run the model (for groups)
simmr_groups_out = simmr_mcmc(simmr_groups)


# text based output
summary(simmr_out)

#text summary for groups
summary(simmr_groups_out, group = 1:4)


help("simmr")

vignette("simmr")

# visualise the convergence ##Change groups for n groups
plot(simmr_out, type='convergence', group = 1:4)

plot(simmr_groups_out, type='convergence', group = 1:4)


##Visualise the output

# A density plot
plot(simmr_out, type = "density", group = 1)

## A boxplot plot of two contrasting groups
plot(simmr_out, type = "boxplot", group = 1)

plot(simmr_out, type = "boxplot", group = 2)


plot(simmr_out, type='matrix', group = 1)

plot(simmr_groups_out,type='boxplot',group=1,title='All anchoveta', alpha = 1,ggargs = ylim(0,1))
plot(simmr_groups_out,type='boxplot',group=2,title='High d15N anchoveta', alpha = 1, ggargs = ylim(0,1))
plot(simmr_groups_out,type='boxplot',group=3,title='Low d15N anchoveta', alpha = 1, ggargs = ylim(0,1))
plot(simmr_groups_out,type='boxplot',group=4,title='jurel', alpha = 1, ggargs = ylim(0,1))

plot(simmr_groups_out,type= 'density',group=4,title='simmr output group 4', alpha = 1)

##Code from AP to allow control of the x-axis labels


install.packages("viridis")

library(MASS)
library(compositions)
library(boot)
library(reshape2)
library(coda)
library(viridis)
install.packages("gridExtra")
library(ggplot2)


source('https://raw.githubusercontent.com/andrewcparnell/simmr/master/R/plot.simmr_output.R')
plot(simmr_groups_out,type='boxplot',group=1:4, ggargs = ylim(0,1))


#get the output

str(simmr_out)

out<- simmr_out

fix(out)

write.table(out, file = "JP_SIMMR_output.csv", col.names = TRUE )


#Comparing across sources and groups
compare_sources(simmr_out,source_names=c('Pelagic','Benthic'), 
                group = c(1))

compare_groups(simmr_groups_out,source='Pelagic',groups=1:2)


# consumption of zostera changes over timex
compare_zostera <- compare_groups(simmr_out,source = 'Zostera', groups = 1:8)

# and we can see how the consumption of grass mirror this
compare_grass <- compare_groups(simmr_out,source = 'Grass'  , groups = 1:8)


##Combining sources

combined_sources <- combine_sources(simmr_out,
                                    to_combine = c('U.lactuca','Enteromorpha'),
                                    new_source_name = 'Green Algae')

plot(combined_sources, group = 1, type = "boxplot")

plot(combined_sources, group = 8, type = "boxplot")

##################################
x <- y <- seq(-8*pi, 8*pi, len = 40)
r <- sqrt(outer(x^2, y^2, "+"))
filled.contour(cos(r^2)*exp(-r/(2*pi)), 
               axes=FALSE,
               color.palette=viridis,
               asp=1)
