# Supplementary material for: Clarifying a trophic black box: stable isotope analysis reveals unexpected dietary variation in the Peruvian anchovy Engraulis ringens
Source: PeerJ. 2019 May 15;7:e6968. doi: 10.7717/peerj.6968 (PMC6525584; doi:10.7717/peerj.6968)
Supplement: Supplemental Information 1 — This file includes a CSV file (Pizarro_et_al_fish_data.CSV) including raw d13C and d15N, and size data for the two consumer species (anchovy and jack mackerel). Also included is R code and associated data (individual fish d13C & d15N, as well as summary data (mean ± SD) for putative prey & TDFs) to replicate the estimation of consumption via the SIMMR mixing model (Folder name simmr). A second folder (Folder name tRophicPosition) includes the data and code to estimate consumer trophic position through the tRophicPosition package . [file peerj-07-6968-s001.zip › tRophicPosition/Pizarro_et_Al_TPdata.txt]

Species	FG	d13C	d15N
Phyto	Baseline	-20.45882387	11.10906981
Phyto	Baseline	-19.53885947	14.08882937
Phyto	Baseline	-18.09335197	11.58113601
Phyto	Baseline	-18.99713626	11.93741513
Phyto	Baseline	-19.41284233	10.8413636
Phyto	Baseline	-19.87164079	12.35447879
Phyto	Baseline	-20.21475876	12.69088496
Phyto	Baseline	-20.00502104	12.22588045
Phyto	Baseline	-20.73170265	10.45524735
Phyto	Baseline	-21.68965578	11.38337636
Phyto	Baseline	-20.75497183	13.51402241
Phyto	Baseline	-22.14722139	12.32804105
Phyto	Baseline	-22.46197622	11.37348042
Phyto	Baseline	-20.95134796	13.28734051
Anc_high	Consumer	-18.74291743	22.813531
Anc_high	Consumer	-18.32986439	21.59393662
Anc_high	Consumer	-17.7	21.90768121
Anc_high	Consumer	-17.4	21.69192269
Anc_high	Consumer	-17.42642312	22.36590902
Anc_high	Consumer	-16.55142199	21.22204725
Anc_high	Consumer	-16.65543424	19.95729962
Anc_high	Consumer	-17.40477534	20.18804435
Anc_high	Consumer	-16.79315909	22.63134716
Anc_high	Consumer	-17.60095488	21.60559354
Anc_high	Consumer	-16.95066678	21.42083752
Anc_low	Consumer	-17.20460798	17.77353256
Anc_low	Consumer	-17.07568561	18.81454406
Anc_low	Consumer	-16.37108607	18.41449994
Anc_low	Consumer	-16.65691733	19.35054132
Anc_low	Consumer	-16.5	19.24836159
Anc_low	Consumer	-17.1	18.958759
Anc_low	Consumer	-17.46694034	19.68095879
Anc_low	Consumer	-16.92085253	18.44153455
Anc_low	Consumer	-17.91799803	19.53644575
Anc_low	Consumer	-17.87690502	19.15468107
Anc_low	Consumer	-16.41524461	18.13635957
Anc_low	Consumer	-16.71446179	18.04641517
Anc_low	Consumer	-16.46979368	18.55797036
Anc_low	Consumer	-16.98170876	19.15169915
Anc_low	Consumer	-16.69813132	18.81997936
Anc_low	Consumer	-17.67207478	19.8178353
Anc_low	Consumer	-16.75996992	18.24914338
Anc_low	Consumer	-16.85948829	19.11312894
Anc_low	Consumer	-16.09053086	13.84588076
Jurel	Consumer	-17.66336777	21.94349846
Jurel	Consumer	-17.9389174	22.10582492
Jurel	Consumer	-17.97690049	22.14645875
Jurel	Consumer	-18.28135466	21.53958842
Jurel	Consumer	-18.15848695	22.08881749
Jurel	Consumer	-17.91143281	21.81974317
Jurel	Consumer	-18.4445508	21.82374122
Jurel	Consumer	-18.08192898	22.11597507
Jurel	Consumer	-18.29466491	22.03986707
Jurel	Consumer	-18.04617238	21.94851031
Jurel	Consumer	-18.04818565	19.80472875
Jurel	Consumer	-18.19782261	21.79753976
Jurel	Consumer	-18.11721588	22.17932898
Jurel	Consumer	-18.13023276	22.13595572
Jurel	Consumer	-17.57247655	21.46411769
Jurel	Consumer	-17.65276906	18.29242766
Jurel	Consumer	-17.97288286	21.81975459
Jurel	Consumer	-18.16190465	21.88569464
Jurel	Consumer	-18.01852148	21.75028895
Jurel	Consumer	-18.12380236	21.6076935
Anc	Consumer	-18.74291743	22.813531
Anc	Consumer	-18.32986439	21.59393662
Anc	Consumer	-17.7	21.90768121
Anc	Consumer	-17.4	21.69192269
Anc	Consumer	-17.42642312	22.36590902
Anc	Consumer	-16.55142199	21.22204725
Anc	Consumer	-16.65543424	19.95729962
Anc	Consumer	-17.40477534	20.18804435
Anc	Consumer	-16.79315909	22.63134716
Anc	Consumer	-17.60095488	21.60559354
Anc	Consumer	-16.95066678	21.42083752
Anc	Consumer	-17.20460798	17.77353256
Anc	Consumer	-17.07568561	18.81454406
Anc	Consumer	-16.37108607	18.41449994
Anc	Consumer	-16.65691733	19.35054132
Anc	Consumer	-16.5	19.24836159
Anc	Consumer	-17.1	18.958759
Anc	Consumer	-17.46694034	19.68095879
Anc	Consumer	-16.92085253	18.44153455
Anc	Consumer	-17.91799803	19.53644575
Anc	Consumer	-17.87690502	19.15468107
Anc	Consumer	-16.41524461	18.13635957
Anc	Consumer	-16.71446179	18.04641517
Anc	Consumer	-16.46979368	18.55797036
Anc	Consumer	-16.98170876	19.15169915
Anc	Consumer	-16.69813132	18.81997936
Anc	Consumer	-17.67207478	19.8178353
Anc	Consumer	-16.75996992	18.24914338
Anc	Consumer	-16.85948829	19.11312894
Anc	Consumer	-16.09053086	13.84588076
Copepod	Baseline	-19.74	12.76
Copepod	Baseline	-20.05	16.29
Copepod	Baseline	-19.74	15.39
Copepod	Baseline	-19.42	16.27
Copepod	Baseline	-17.75	15.46
Copepod	Baseline	-18.09	15.7
Copepod	Baseline	-19.53	16.14
Copepod	Baseline	-19.36	15.92
Copepod	Baseline	-18.61	15.96
Copepod	Baseline	-19.96	16.08
Copepod	Baseline	-19.31	16.23
Copepod	Baseline	-20.47	16.28
Copepod	Baseline	-21.67	15.98
Copepod	Baseline	-20.21	17.69
Copepod	Baseline	-20.11	17.49
Copepod	Baseline	-19.77	16.33
Copepod	Baseline	-18.05	19.53
Copepod	Baseline	-20.52	13.59
Copepod	Baseline	-19.69	15.37
Copepod	Baseline	-20.49	13.8
Copepod	Baseline	-17.1	14.27
Copepod	Baseline	-18.86	16.71
Copepod	Baseline	-20.06	16.27
Copepod	Baseline	-17.88	14.62
Copepod	Baseline	-18.08	15.33
Copepod	Baseline	-20.09	16
Copepod	Baseline	-18.21	14.46
Copepod	Baseline	-20	16.32
Copepod	Baseline	-20.25	16.38
Copepod	Baseline	-18.42	16.33
Copepod	Baseline	-18.69	15.84
Copepod	Baseline	-18.42	16.13
Copepod	Baseline	-20.26	14.87
Copepod	Baseline	-19.31	15.73
Copepod	Baseline	-18.72	16.18
Copepod	Baseline	-21.02	15.29
Copepod	Baseline	-19.64	15.72
Copepod	Baseline	-19.21	16.03
Copepod	Baseline	-18.35	16.51
Copepod	Baseline	-16.29	11.09
Copepod	Baseline	-23.6	11.81
Copepod	Baseline	-19.05	12.1
Copepod	Baseline	-18.42	12.6
Copepod	Baseline	-21.86	13.22
Copepod	Baseline	-17.5	12
Copepod	Baseline	-20.77	14.51
