# Supplementary material for: Clarifying a trophic black box: stable isotope analysis reveals unexpected dietary variation in the Peruvian anchovy Engraulis ringens
Source: PeerJ. 2019 May 15;7:e6968. doi: 10.7717/peerj.6968 (PMC6525584; doi:10.7717/peerj.6968)
Supplement: Supplemental Information 1 — This file includes a CSV file (Pizarro_et_al_fish_data.CSV) including raw d13C and d15N, and size data for the two consumer species (anchovy and jack mackerel). Also included is R code and associated data (individual fish d13C & d15N, as well as summary data (mean ± SD) for putative prey & TDFs) to replicate the estimation of consumption via the SIMMR mixing model (Folder name simmr). A second folder (Folder name tRophicPosition) includes the data and code to estimate consumer trophic position through the tRophicPosition package . [file peerj-07-6968-s001.zip › tRophicPosition/tRophicPosition_Pizarro_et_al.R]

##Pizarro et al - estimating anchoveta and jurel TP  using tRophic Position## 

install.packages("tRophicPosition")


library(devtools)
install_github("AndrewLJackson/tRophicPosition")

#Once you have installed the package, you have to load it into memory:
library(tRophicPosition)

browseVignettes("tRophicPosition")


#And then you can check the version you have installed:
packageDescription("tRophicPosition")$Version


#Screen data
screenIsotopeData(IsotopeData)


#load text file
IsotopeData <- read.table("Pizarro_et_Al_TPdata.txt", header=TRUE, sep="\t", dec=".", strip.white=TRUE)


#If everything went well, we can check the structure of the data:
str(IsotopeData)

#check the data
summary(IsotopeData)


#load data - Phyto base#
consumers <- extractIsotopeData(IsotopeData, speciesColumn = "Species",
                   b1 = "Phyto",
                   baselineColumn = "Species")


plot(consumers$Anc)

JurelTP <- multiModelTP(consumers$Jurel, lambda = 1, models = "oneBaseline", print = TRUE)

#Build model for all species 
#With Phyto
AllSPPTP <- multiSpeciesTP(consumers, lambda = 1, print = TRUE)
AllSPPTP$df

#with Copepods Lambda = 2.0
AllSPPTP <- multiSpeciesTP(consumers, lambda = 2, print = TRUE)
AllSPPTP$df


#plot credibility intervals
credibilityIntervals(AllSPPTP$df, plotAlpha = FALSE)

#To show all data
screenFoodWeb(IsotopeData, printSummary = TRUE)


#Calculate Parametric TP
for(consumer in consumers) parametricTP(consumer, lambda = 1)

parametricTP(consumers$Anc_high, lambda = 1)

parametricTP(consumers$Anc_low, lambda = 1)

parametricTP(consumers$Jurel, lambda = 1)

parametricTP(consumers$Anc, lambda = 1)

str(AllSPPTP$TPs)


SIBER::siberDensityPlot(as.data.frame(as.list.data.frame(AllSPPTP$TPs)))
